# Supplementary material for: Egress-enhancing mutation reveals the inefficiency of non-enveloped virus cell exit
Source: PLoS Biol. 2025 Jun 24;23(6):e3003245. doi: 10.1371/journal.pbio.3003245 (PMC12212872; doi:10.1371/journal.pbio.3003245)
Supplement: S1 Data — (XLSX) [file pbio.3003245.s006.xlsx]

## Sheet: Figure 1B
Passage 0						Passage 11 6 hrs
400	350	235	60	40	0	1200	1850	400	850	1900	1500

## Sheet: Figure 1C
	Hours	Passage 0							Passage 11 6 hrs
	0	900000		800000		120000	340000		1450000		2200000		170000	2650000
	4	10	5	20	15	0	0	0	5	5	15	5	0	5	5
	6	10	10	10	5	75	10	10	65	105	15	0	550	105	60
	8	2250	2200	250	300	400	200	200	15000	15500	9500	14500	9500	115000	65000
	10	22500	18000	70000	95000	50000	50000	50000	60000	110000	110000	95000	24500	200000	170000
	12	29500	50000	105000	110000	30000	30000	30000	115000	40000	85000	110000	17500	125000	80000

## Sheet: Figure 2B
Hours	WT				NS3 K40R				VP2
4	0	5	0	5	0	50	5	5	0	5	0
6	5	5	20	0	65	80	95	15	0	10	5
8	3000	18500	10000	9000	7000	135000	25000	55000	450	14500	1300

## Sheet: Figure 2C
	A		G
P0	90.9253		0
P2	97.1867		0.511509
P4	71.3936		27.8729
P6	89.8438		8.90625
P8	21.9512		76.0163
P10	23.8318		76.1682

## Sheet: Figure 3A
Time	WT			NS3 K40R
2	33.875	59.688	62.86	56.371	55.023	127.95
4	26.582	49.362	91.75	39.261	41.987	79.24
6	414.127	1500.6	4252	482.572	1637.94	7070

## Sheet: Figure 3B
WT			NS3-K40R
1510	594	5750	7330	409	1980

## Sheet: Figure 3D
WT		NS3-K40R		MBP
14.9339	16.1914	14.2731	16.1914	-0.123153	-4.47847

## Sheet: Figure 4A
Time	WT			NS3 K40R
4	10	60	5	15	35	10
6	70	120	70	195	140	115
8	80000	60000	9200	120000	65000	40500

## Sheet: Figure 4B
Time	WT			NS3 K40R
4	0	0	0	0	0	10
6	0	0	0	20	100	20
8	300	3000	1250	4500	11500	15000

## Sheet: Figure 5B
Hours	Mock				WT				NS3-K40R
6	1.51	1.765	1.3975		1.575	1.69	1.8375		2.32	2.47	2.42
8	1.455	1.34	1.65		1.77	1.905	1.935		2.52	2.32	2.89

[truncated: 19 more sheets: Figure 5D, Figure 5E, Figure 5F, Figure 6A, Figure 6B, Figure 6C, Figure 6D, Figure 6E, Figure 6F, Figure 6G, Figure 6H, S1A Fig, S1B Fig, S2 Fig, S3A Fig, S3B Fig, S4A Fig, S4B Fig, S4C Fig]
